# Supplementary material for: Towards Realistic 3D Models of Tumor Vascular Networks
Source: Cancers (Basel). 2023 Nov 9;15(22):5352. doi: 10.3390/cancers15225352 (PMC10670125; doi:10.3390/cancers15225352)
Supplement: Supplementary file 1 [file cancers-15-05352-s001.zip]

Archive with 1 entries (1 files):
- cancers-2607496-supplementary.pdf
